# Supplementary material for: 6-Bromo-3-methyl-1H-imidazo[4,5-b]pyridin-2(3H)-one
Source: Acta Crystallogr Sect E Struct Rep Online. 2010 Apr 14;66(Pt 5):o1080. doi: 10.1107/S1600536810012791 (PMC2979211; doi:10.1107/S1600536810012791)
Supplement: Supplementary file 1 [file e-66-o1080-sup1.cif]

##############################################################################
###                                                                        ###
###        Electronic paper (Acta Crystallographica Section E)             ###
###                                                                        ###
##############################################################################
#                                                                            #
# This CIF contains the data in a paper accepted for publication in Acta     #
# Crystallographica Section E. It conforms to the requirements of Notes      #
# for Authors for Section E, and has been peer reviewed under the auspices   #
# of the IUCr Commission on Journals.                                        #
#                                                                            #
# Full details of the Crystallographic Information File format               #
# are given in the paper "The Crystallographic Information File (CIF):       #
# a New Standard Archive File for Crystallography" by S. R. Hall, F. H.      #
# Allen and I. D. Brown [Acta Cryst. (1991), A47, 655-685].                  #
#                                                                            #
# The current version of the core CIF dictionary is obtainable from          #
# ftp://ftp.iucr.org/pub/cif_core.dic. The current version number is 2.4.    #
#                                                                            #
# Software is freely available for graphical display of the structure(s) in  #
# this CIF.  For information consult the CIF home page http://www.iucr.org/  #
# cif/home.html                                                              #
#                                                                            #
# This file may be used for bona fide research purposes within the           #
# scientific community so long as proper attribution is given to the journal # 
# article from which it was obtained.                                        #
#                                                                            #
##############################################################################
                                             
data_global
_audit_creation_method     SHELXL-97
_journal_date_recd_electronic     2010-04-06
_journal_date_accepted     2010-04-06
_journal_name_full     'Acta Crystallographica, Section E'
_journal_year     2010
_journal_volume     66
_journal_issue      5
_journal_page_first     o1080
_journal_page_last     o1080
_journal_paper_category     QO
_journal_coeditor_code     BT5243
_publ_contact_author_name     'Dr Seik Weng Ng'
_publ_contact_author_address
;
Department of Chemistry
University of Malaya
50603 Kuala Lumpur
Malaysia
;
_publ_contact_author_email     seikweng@um.edu.my
_publ_contact_author_fax     '03 7967 4193'
_publ_contact_author_phone     '03 7967 6778'
_publ_section_title
;
6-Bromo-3-methyl-1<i>H</i>-imidazo[4,5-<i>b</i>]pyridin-2(3<i>H</i>)-one
;
loop_
    _publ_author_name
    _publ_author_address
    'Ghacham, Hend Bel'
;
Laboratoire de Chimie Organique Appliqu\'ee
Facult\'e des Sciences et Techniques
Universit\'e Sidi Mohamed Ben Abdallah
F\'es
Morocco
;
    'Rodi, Youssef Kandri'
;
Laboratoire de Chimie Organique Appliqu\'ee
Facult\'e des Sciences et Techniques
Universit\'e Sidi Mohamed Ben Abdallah
F\'es
Morocco
;
    'Capet, Fr\'ed\'eric'
;
Unit\'e de Catalyse et de Chimie du Solide (UCCS)
UMR 8181
Ecole Nationale Sup\'erieure de Chimie de Lille
Lille
France
;
    'Essassi, El Mokhtar'
;
Laboratoire de Chimie Organique H\'et\'erocyclique
P\^ole de Comp\'etences Pharmacochimie
Universit\'e Mohammed V-Agdal
BP 1014 Avenue Ibn Batout
Rabat
Morocco
;
    'Ng, Seik Weng'
;
Department of Chemistry
University of Malaya
50603 Kuala Lumpur
Malaysia
;
data_I
_audit_creation_method     SHELXL97
_chemical_name_systematic
;
6-Bromo-3-methyl-1<i>H</i>-imidazo[4,5-<i>b</i>]pyridin-2(3<i>H</i>)-one
;
_chemical_name_common     ?
_chemical_formula_moiety     ?
_chemical_formula_sum     'C7 H6 Br N3 O'
_chemical_formula_iupac     'C7 H6 Br N3 O'
_chemical_formula_weight     228.06
_chemical_melting_point     ?
_symmetry_cell_setting     triclinic
_symmetry_space_group_name_H-M     'P -1'
_symmetry_space_group_name_Hall     '-P 1'
loop_
    _symmetry_equiv_pos_as_xyz
    'x, y, z'
    '-x, -y, -z'
_cell_length_a     4.41510(10)
_cell_length_b     9.6004(2)
_cell_length_c     10.5330(3)
_cell_angle_alpha     116.2480(10)
_cell_angle_beta     93.074(2)
_cell_angle_gamma     91.6870(10)
_cell_volume     399.143(17)
_cell_formula_units_Z     2
_cell_measurement_reflns_used     2054
_cell_measurement_theta_min     2.4
_cell_measurement_theta_max     24.1
_cell_measurement_temperature     293(2)
_exptl_crystal_description     prism
_exptl_crystal_colour     yellow
_exptl_crystal_size_max     0.36
_exptl_crystal_size_mid     0.17
_exptl_crystal_size_min     0.10
_exptl_crystal_density_diffrn     1.898
_exptl_crystal_density_meas     ?
_exptl_crystal_density_method     'not measured'
_exptl_crystal_F_000     224
_exptl_absorpt_coefficient_mu     5.099
_exptl_absorpt_correction_type     multi-scan
_exptl_absorpt_process_details     '(SADABS; Sheldrick, 1996)'
_exptl_absorpt_correction_T_min     0.4777
_exptl_absorpt_correction_T_max     0.6297
_diffrn_ambient_temperature     293(2)
_diffrn_radiation_type     MoK\a
_diffrn_radiation_wavelength     0.71073
_diffrn_radiation_source     'fine-focus sealed tube'
_diffrn_radiation_monochromator     graphite
_diffrn_measurement_device_type     'Bruker X8 APEXII'
_diffrn_measurement_method     '\f and \w scans'
_diffrn_detector_area_resol_mean     ?
_diffrn_reflns_number     4790
_diffrn_reflns_av_R_equivalents     0.0266
_diffrn_reflns_av_sigmaI/netI     0.0291
_diffrn_reflns_theta_min     2.16
_diffrn_reflns_theta_max     24.94
_diffrn_reflns_theta_full     24.94
_diffrn_measured_fraction_theta_max     0.997
_diffrn_measured_fraction_theta_full     0.997
_diffrn_reflns_limit_h_min     -5
_diffrn_reflns_limit_h_max     4
_diffrn_reflns_limit_k_min     -11
_diffrn_reflns_limit_k_max     11
_diffrn_reflns_limit_l_min     -12
_diffrn_reflns_limit_l_max     12
_diffrn_standards_number     0
_diffrn_standards_interval_count     0
_diffrn_standards_interval_time     0
_diffrn_standards_decay_%     0
_reflns_number_total     1401
_reflns_number_gt     1199
_reflns_threshold_expression     I>2\s(I)
_refine_ls_structure_factor_coef     Fsqd
_refine_ls_matrix_type     full
_refine_ls_R_factor_all     0.0386
_refine_ls_R_factor_gt     0.0295
_refine_ls_wR_factor_gt     0.0728
_refine_ls_wR_factor_ref     0.0773
_refine_ls_goodness_of_fit_ref     1.045
_refine_ls_restrained_S_all     1.044
_refine_ls_number_reflns     1401
_refine_ls_number_parameters     114
_refine_ls_number_restraints     1
_refine_ls_hydrogen_treatment     mixed
_refine_ls_weighting_scheme     calc
_refine_ls_weighting_details
       'calc w = 1/[\s^2^(Fo^2^)+(0.0493P)^2^+0.0118P] where P=(Fo^2^+2Fc^2^)/3'
_atom_sites_solution_hydrogens     geom
_atom_sites_solution_primary     direct
_atom_sites_solution_secondary     difmap
_refine_ls_shift/su_max     0.001
_refine_ls_shift/su_mean     0.001
_refine_diff_density_max     0.522
_refine_diff_density_min     -0.322
_refine_ls_extinction_method     none
_refine_ls_extinction_coef     ?
loop_
    _atom_type_symbol
    _atom_type_description
    _atom_type_scat_dispersion_real
    _atom_type_scat_dispersion_imag
    _atom_type_scat_source
    'C' 'C' 0.0033 0.0016
                         'International Tables Vol C Tables 4.2.6.8 and 6.1.1.4'
    'H' 'H' 0.0000 0.0000
                         'International Tables Vol C Tables 4.2.6.8 and 6.1.1.4'
    'N' 'N' 0.0061 0.0033
                         'International Tables Vol C Tables 4.2.6.8 and 6.1.1.4'
    'O' 'O' 0.0106 0.0060
                         'International Tables Vol C Tables 4.2.6.8 and 6.1.1.4'
    'Br' 'Br' -0.2901 2.4595
                         'International Tables Vol C Tables 4.2.6.8 and 6.1.1.4'
_computing_data_collection     'APEX2 (Bruker, 2008)'
_computing_cell_refinement     'SAINT (Bruker, 2008)'
_computing_data_reduction     'SAINT (Bruker, 2008)'
_computing_structure_solution     'SHELXS97 (Sheldrick, 2008)'
_computing_structure_refinement     'SHELXL97 (Sheldrick, 2008)'
_computing_molecular_graphics     'X-SEED (Barbour, 2001)'
_computing_publication_material     'publCIF (Westrip, 2010)'
loop_
    _atom_site_type_symbol
    _atom_site_label
    _atom_site_fract_x
    _atom_site_fract_y
    _atom_site_fract_z
    _atom_site_U_iso_or_equiv
    _atom_site_adp_type
    _atom_site_calc_flag
    _atom_site_refinement_flags
    _atom_site_occupancy
    _atom_site_disorder_assembly
    _atom_site_disorder_group
    Br Br1 0.91934(8) 0.96903(4) 0.29671(4) 0.04832(17) Uani d . 1 . .
    O O1 0.0726(5) 0.3085(3) 0.3562(3) 0.0478(6) Uani d . 1 . .
    N N1 0.7410(6) 0.4941(3) 0.1298(3) 0.0393(6) Uani d . 1 . .
    N N2 0.4091(6) 0.3574(3) 0.2169(3) 0.0368(6) Uani d . 1 . .
    N N3 0.2638(6) 0.5575(3) 0.4045(3) 0.0373(6) Uani d D 1 . .
    H H3 0.165(7) 0.603(4) 0.478(2) 0.052(11) Uiso d D 1 . .
    C C1 0.8436(8) 0.6389(4) 0.1562(3) 0.0395(8) Uani d . 1 . .
    H H1 0.9737 0.6506 0.0946 0.047 Uiso calc R 1 . .
    C C2 0.7621(7) 0.7715(4) 0.2724(3) 0.0362(7) Uani d . 1 . .
    C C3 0.5682(7) 0.7635(3) 0.3680(3) 0.0357(7) Uani d . 1 . .
    H H3A 0.5157 0.8517 0.4462 0.043 Uiso calc R 1 . .
    C C4 0.4584(7) 0.6171(4) 0.3399(3) 0.0332(7) Uani d . 1 . .
    C C5 0.5521(7) 0.4890(4) 0.2200(3) 0.0326(7) Uani d . 1 . .
    C C6 0.2306(7) 0.3988(4) 0.3293(3) 0.0359(7) Uani d . 1 . .
    C C7 0.4409(9) 0.1982(4) 0.1123(4) 0.0532(10) Uani d . 1 . .
    H H7A 0.6141 0.1577 0.1406 0.080 Uiso calc R 1 . .
    H H7B 0.4681 0.1960 0.0216 0.080 Uiso calc R 1 . .
    H H7C 0.2613 0.1357 0.1055 0.080 Uiso calc R 1 . .
loop_
    _atom_site_aniso_label
    _atom_site_aniso_U_11
    _atom_site_aniso_U_22
    _atom_site_aniso_U_33
    _atom_site_aniso_U_12
    _atom_site_aniso_U_13
    _atom_site_aniso_U_23
    Br1 0.0551(3) 0.0388(2) 0.0537(3) -0.00649(16) 0.00846(17) 0.02302(18)
    O1 0.0560(15) 0.0356(12) 0.0502(14) -0.0057(11) 0.0173(12) 0.0168(11)
    N1 0.0399(15) 0.0385(15) 0.0382(15) 0.0040(12) 0.0119(12) 0.0146(13)
    N2 0.0420(15) 0.0298(13) 0.0356(14) 0.0018(11) 0.0087(12) 0.0112(11)
    N3 0.0406(16) 0.0336(14) 0.0361(15) 0.0011(12) 0.0140(13) 0.0131(12)
    C1 0.0404(18) 0.0410(18) 0.0380(18) 0.0024(14) 0.0119(15) 0.0175(16)
    C2 0.0372(17) 0.0328(16) 0.0416(19) -0.0016(13) 0.0022(15) 0.0194(15)
    C3 0.0367(17) 0.0305(16) 0.0381(17) 0.0040(13) 0.0074(14) 0.0131(14)
    C4 0.0294(16) 0.0336(16) 0.0353(17) 0.0032(13) 0.0029(13) 0.0139(14)
    C5 0.0305(16) 0.0308(15) 0.0344(16) 0.0030(13) 0.0015(13) 0.0126(13)
    C6 0.0349(17) 0.0367(17) 0.0357(17) 0.0011(14) 0.0064(14) 0.0155(14)
    C7 0.067(3) 0.0341(18) 0.049(2) 0.0033(17) 0.0166(19) 0.0079(16)
loop_
    _geom_bond_atom_site_label_1
    _geom_bond_atom_site_label_2
    _geom_bond_site_symmetry_2
    _geom_bond_distance
    _geom_bond_publ_flag
    Br1 C2 . 1.902(3) ?
    O1 C6 . 1.233(4) ?
    N1 C5 . 1.313(4) ?
    N1 C1 . 1.349(4) ?
    N2 C6 . 1.373(4) ?
    N2 C5 . 1.382(4) ?
    N2 C7 . 1.452(4) ?
    N3 C6 . 1.370(4) ?
    N3 C4 . 1.381(4) ?
    N3 H3 . 0.856(10) ?
    C1 C2 . 1.394(5) ?
    C1 H1 . 0.9300 ?
    C2 C3 . 1.382(4) ?
    C3 C4 . 1.369(4) ?
    C3 H3A . 0.9300 ?
    C4 C5 . 1.411(4) ?
    C7 H7A . 0.9600 ?
    C7 H7B . 0.9600 ?
    C7 H7C . 0.9600 ?
loop_
    _geom_angle_atom_site_label_1
    _geom_angle_atom_site_label_2
    _geom_angle_atom_site_label_3
    _geom_angle_site_symmetry_1
    _geom_angle_site_symmetry_3
    _geom_angle
    _geom_angle_publ_flag
    C5 N1 C1 . . 114.5(3) ?
    C6 N2 C5 . . 109.8(2) ?
    C6 N2 C7 . . 124.2(3) ?
    C5 N2 C7 . . 126.1(3) ?
    C6 N3 C4 . . 110.0(3) ?
    C6 N3 H3 . . 119(3) ?
    C4 N3 H3 . . 131(3) ?
    N1 C1 C2 . . 122.5(3) ?
    N1 C1 H1 . . 118.7 ?
    C2 C1 H1 . . 118.7 ?
    C3 C2 C1 . . 122.1(3) ?
    C3 C2 Br1 . . 119.5(2) ?
    C1 C2 Br1 . . 118.4(2) ?
    C4 C3 C2 . . 115.6(3) ?
    C4 C3 H3A . . 122.2 ?
    C2 C3 H3A . . 122.2 ?
    C3 C4 N3 . . 134.7(3) ?
    C3 C4 C5 . . 118.7(3) ?
    N3 C4 C5 . . 106.6(3) ?
    N1 C5 N2 . . 126.7(3) ?
    N1 C5 C4 . . 126.5(3) ?
    N2 C5 C4 . . 106.7(3) ?
    O1 C6 N3 . . 127.3(3) ?
    O1 C6 N2 . . 125.8(3) ?
    N3 C6 N2 . . 106.9(3) ?
    N2 C7 H7A . . 109.5 ?
    N2 C7 H7B . . 109.5 ?
    H7A C7 H7B . . 109.5 ?
    N2 C7 H7C . . 109.5 ?
    H7A C7 H7C . . 109.5 ?
    H7B C7 H7C . . 109.5 ?
loop_
    _geom_torsion_atom_site_label_1
    _geom_torsion_atom_site_label_2
    _geom_torsion_atom_site_label_3
    _geom_torsion_atom_site_label_4
    _geom_torsion_site_symmetry_1
    _geom_torsion_site_symmetry_2
    _geom_torsion_site_symmetry_3
    _geom_torsion_site_symmetry_4
    _geom_torsion
    _geom_torsion_publ_flag
    C5 N1 C1 C2 . . . . 1.8(5) ?
    N1 C1 C2 C3 . . . . -0.5(5) ?
    N1 C1 C2 Br1 . . . . -179.4(2) ?
    C1 C2 C3 C4 . . . . -0.9(5) ?
    Br1 C2 C3 C4 . . . . 178.0(2) ?
    C2 C3 C4 N3 . . . . -179.4(3) ?
    C2 C3 C4 C5 . . . . 0.8(4) ?
    C6 N3 C4 C3 . . . . 179.6(3) ?
    C6 N3 C4 C5 . . . . -0.6(3) ?
    C1 N1 C5 N2 . . . . 178.8(3) ?
    C1 N1 C5 C4 . . . . -1.9(5) ?
    C6 N2 C5 N1 . . . . 179.6(3) ?
    C7 N2 C5 N1 . . . . 0.1(5) ?
    C6 N2 C5 C4 . . . . 0.2(3) ?
    C7 N2 C5 C4 . . . . -179.4(3) ?
    C3 C4 C5 N1 . . . . 0.6(5) ?
    N3 C4 C5 N1 . . . . -179.2(3) ?
    C3 C4 C5 N2 . . . . -179.9(3) ?
    N3 C4 C5 N2 . . . . 0.3(3) ?
    C4 N3 C6 O1 . . . . -179.5(3) ?
    C4 N3 C6 N2 . . . . 0.7(4) ?
    C5 N2 C6 O1 . . . . 179.7(3) ?
    C7 N2 C6 O1 . . . . -0.8(5) ?
    C5 N2 C6 N3 . . . . -0.5(3) ?
    C7 N2 C6 N3 . . . . 179.0(3) ?
loop_
    _geom_hbond_atom_site_label_D
    _geom_hbond_atom_site_label_H
    _geom_hbond_atom_site_label_A
    _geom_hbond_site_symmetry_A
    _geom_hbond_distance_DH
    _geom_hbond_distance_HA
    _geom_hbond_distance_DA
    _geom_hbond_angle_DHA
    _geom_hbond_publ_flag
    N3 H3 O1 2_566 0.860(10)
                           1.950(10)
                                   2.804(3) 176(4) yes
