# Supplementary material for: 6-Bromo-3-methyl-1H-imidazo[4,5-b]pyridin-2(3H)-one
Source: Acta Crystallogr Sect E Struct Rep Online. 2010 Apr 14;66(Pt 5):o1080. doi: 10.1107/S1600536810012791 (PMC2979211; doi:10.1107/S1600536810012791)
Supplement: Supplementary file 2 [file e-66-o1080-Isup2.hkl]

# 
# h,k,l, Fc-squared, Fo-squared, sigma(Fo-squared) and status flag 
# 
data_I
_shelx_title '  P-1' 
_shelx_refln_list_code          4 
_shelx_F_calc_maximum      151.12 
_exptl_crystal_F_000       224.00 
_reflns_d_resolution_high  0.8426 
 
loop_ 
 _symmetry_equiv_pos_as_xyz 
 'x, y, z' 
 '-x, -y, -z' 
 
_cell_length_a     4.4151 
_cell_length_b     9.6004 
_cell_length_c    10.5330 
_cell_angle_alpha 116.248 
_cell_angle_beta   93.074 
_cell_angle_gamma  91.687 
 
_shelx_F_squared_multiplier     1.000 
 
loop_ 
 _refln_index_h 
 _refln_index_k 
 _refln_index_l 
 _refln_F_squared_calc 
 _refln_F_squared_meas 
 _refln_F_squared_sigma 
 _refln_observed_status 
   1   0   0      530.03      580.31      7.73 o 
   2   0   0      452.63      460.81      6.94 o 
   3   0   0       49.76       49.51      2.74 o 
   4   0   0        1.05       -3.94      3.94 o 
   5   0   0       26.01       20.57      5.87 o 
  -5   1   0       12.49        8.72      5.27 o 
  -4   1   0      143.97      137.32     11.24 o 
  -3   1   0      294.60      316.85      6.07 o 
  -2   1   0     1420.50     1472.28     19.29 o 
  -1   1   0     8697.13     9768.76    109.84 o 
   0   1   0       27.84       30.82      0.75 o 
   1   1   0      473.16      462.01      5.48 o 
   2   1   0      428.46      422.76      6.59 o 
   3   1   0       54.25       51.92      2.51 o 
   4   1   0      117.39      107.79      7.06 o 
   5   1   0       92.90       90.62     11.10 o 
  -5   2   0        8.63        8.70      7.07 o 
  -4   2   0        6.08        0.88      4.77 o 
  -3   2   0       69.90       79.71      4.81 o 
  -2   2   0       72.14       72.01      2.43 o 
  -1   2   0     1896.63     1991.10     23.03 o 
   0   2   0     2169.52     2197.93     27.12 o 
   1   2   0     1425.17     1373.89     13.99 o 
   2   2   0        8.30       11.53      1.41 o 
   3   2   0       19.62       24.07      2.21 o 
   4   2   0       53.56       44.42      5.56 o 
   5   2   0      134.00      115.82      9.04 o 
  -5   3   0       35.78       18.93      7.07 o 
  -4   3   0        5.99        3.39      5.18 o 
  -3   3   0       98.62      102.46      3.88 o 
  -2   3   0     1974.46     2072.28     29.77 o 
  -1   3   0     2723.90     2746.41     35.39 o 
   0   3   0     1700.47     1713.19     19.93 o 
   1   3   0     2411.71     2557.39     27.02 o 
   2   3   0        3.54        3.81      1.27 o 
   3   3   0      110.19      103.94      5.09 o 
   4   3   0      351.44      332.35     12.30 o 
  -4   4   0       89.69       70.56      8.11 o 
  -3   4   0      348.92      346.89     15.39 o 
  -2   4   0      899.15      877.86     14.52 o 
  -1   4   0     1764.28     1748.05     23.50 o 
   0   4   0     1066.62     1017.92     12.31 o 
   1   4   0        6.82        4.05      1.30 o 
   2   4   0      187.72      196.63      4.52 o 
   3   4   0      233.39      230.32      7.82 o 
   4   4   0      155.90      146.78     14.43 o 
  -4   5   0       24.39       24.55      7.07 o 
  -3   5   0      110.53       99.04      7.05 o 
  -2   5   0      509.83      497.31     11.23 o 
  -1   5   0      165.78      148.11      4.52 o 
   0   5   0      674.93      675.40      8.40 o 
   1   5   0        1.68        3.80      1.46 o 
   2   5   0      148.69      156.90      5.05 o 
   3   5   0      351.49      358.65     10.24 o 
   4   5   0      102.25       92.20      9.56 o 
  -4   6   0        0.58        0.20      5.55 o 
  -3   6   0      115.43      122.94      8.21 o 
  -2   6   0      440.01      425.02     16.07 o 
  -1   6   0     1047.27     1039.17     16.82 o 
   0   6   0      286.16      287.84      4.88 o 
   1   6   0      172.76      175.74      5.36 o 
   2   6   0       27.42       29.06      3.23 o 
   3   6   0      151.55      154.40      6.09 o 
   4   6   0       87.81       94.40      8.76 o 
  -4   7   0       41.81       48.26      8.29 o 
  -3   7   0      364.91      410.34     15.57 o 
  -2   7   0      220.14      221.96      7.96 o 
  -1   7   0      320.31      310.53      7.20 o 
   0   7   0       42.61       40.85      2.74 o 
   1   7   0       36.48       30.30      2.54 o 
   2   7   0      310.87      314.72     10.19 o 
   3   7   0      236.29      262.52      8.40 o 
  -3   8   0        9.03        7.30      6.19 o 
  -2   8   0      187.27      176.26      7.87 o 
  -1   8   0        3.34        0.26      3.60 o 
   0   8   0       31.13       36.69      4.59 o 
   1   8   0      178.59      174.65      5.21 o 
   2   8   0      231.05      245.68      6.97 o 
   3   8   0      146.65      148.64      7.96 o 
  -2   9   0       31.53       28.20      6.20 o 
  -1   9   0       34.72       37.52     13.38 o 
   0   9   0        8.43       12.62      4.10 o 
   1   9   0       71.76       75.30      5.83 o 
   2   9   0      147.44      151.90      7.40 o 
  -1  10   0        7.27        4.59      7.63 o 
   0  10   0        5.79       10.02      5.40 o 
  -1 -10   1       20.11       20.47      8.34 o 
   0 -10   1      134.25      147.12      7.65 o 
   1 -10   1      150.75      143.59     11.53 o 
   2 -10   1       90.89       86.63     10.49 o 
  -2  -9   1        5.12        8.29      3.87 o 
  -1  -9   1      170.32      174.76      7.52 o 
   0  -9   1      435.44      428.41     13.41 o 
   1  -9   1      282.81      287.00     18.31 o 
   2  -9   1       22.04       26.72      5.10 o 
   3  -9   1       12.31       22.93      6.50 o 
  -3  -8   1        9.88        0.99      3.94 o 
  -2  -8   1      179.26      176.17      7.82 o 
  -1  -8   1      112.82      125.77      5.04 o 
   0  -8   1      278.54      283.20      7.19 o 
   1  -8   1       39.20       46.85      7.07 o 
   2  -8   1      355.47      330.95     10.41 o 
   3  -8   1        4.80        1.27      4.43 o 
  -3  -7   1        5.31        6.12      3.56 o 
  -2  -7   1       14.77       13.04      3.02 o 
  -1  -7   1      399.17      395.83      8.58 o 
   0  -7   1      750.40      757.98     10.50 o 
   1  -7   1      979.80      950.81     25.85 o 
   2  -7   1       76.04       76.10      5.23 o 
   3  -7   1        1.17        6.94      5.27 o 
   4  -7   1        0.95       -1.35      7.20 o 
  -4  -6   1       47.73       47.90      9.03 o 
  -3  -6   1        7.53        8.92      3.86 o 
  -2  -6   1      557.06      579.87     10.90 o 
  -1  -6   1     1670.35     1658.06     20.03 o 
   0  -6   1      764.13      696.63      9.49 o 
   1  -6   1      870.41      854.05     14.78 o 
   2  -6   1      179.53      167.40      6.43 o 
   3  -6   1       10.64        6.98      4.59 o 
   4  -6   1       17.43       25.31      7.89 o 
  -4  -5   1       65.62       60.27      6.82 o 
  -3  -5   1       48.72       42.70      4.26 o 
  -2  -5   1      572.21      570.89      9.23 o 
  -1  -5   1      562.01      494.10      7.05 o 
   0  -5   1     2568.36     2634.71     33.28 o 
   1  -5   1      462.11      446.00      8.82 o 
   2  -5   1      105.40      105.16      4.70 o 
   3  -5   1        1.16       -0.58      3.07 o 
   4  -5   1       97.26       97.78     10.13 o 
  -4  -4   1       82.23       77.88      6.71 o 
  -3  -4   1      110.24      103.75      5.15 o 
  -2  -4   1      404.97      364.32      5.83 o 
  -1  -4   1     2763.37     2936.37     29.50 o 
   0  -4   1      895.64      855.49     11.75 o 
   1  -4   1       98.88       91.50      2.71 o 
   2  -4   1      238.23      259.76      7.87 o 
   3  -4   1      114.97      132.39      5.38 o 
   4  -4   1       33.57       30.21      6.89 o 
  -4  -3   1       25.75       25.73      4.91 o 
  -3  -3   1      211.03      206.89      5.52 o 
  -2  -3   1     2635.76     2567.16     32.69 o 
  -1  -3   1     2332.61     2447.12     24.52 o 
   0  -3   1     2472.11     2572.99     27.37 o 
   1  -3   1      629.28      678.57      8.75 o 
   2  -3   1        7.37        6.38      1.58 o 
   3  -3   1      117.08      113.46      8.13 o 
   4  -3   1      163.08      162.26     14.85 o 
   5  -3   1       36.57       54.89      9.67 o 
  -5  -2   1        3.30        9.07      5.67 o 
  -4  -2   1       88.57       83.90      5.95 o 
  -3  -2   1     1041.75     1071.87     17.02 o 
  -2  -2   1     1532.89     1482.71     17.80 o 
  -1  -2   1     1839.60     1971.11     21.11 o 
   0  -2   1     1548.72     1653.47     17.64 o 
   1  -2   1      235.07      254.28      3.84 o 
   2  -2   1      262.62      298.89      5.93 o 
   3  -2   1      449.51      465.51     16.49 o 
   4  -2   1      250.39      251.56     11.74 o 
   5  -2   1       31.79       19.49      5.90 o 
  -5  -1   1        2.60       -0.29      5.23 o 
  -4  -1   1       83.29       85.62      8.13 o 
  -3  -1   1      398.01      373.13      7.39 o 
  -2  -1   1      916.92      900.64     12.39 o 
  -1  -1   1     3007.28     3149.74     35.52 o 
   0  -1   1      474.28      504.79      6.12 o 
   1  -1   1       72.56       82.45      1.92 o 
   2  -1   1      461.74      487.54     11.00 o 
   3  -1   1      625.38      618.08     11.65 o 
   4  -1   1      164.17      162.21      8.35 o 
   5  -1   1       43.57       59.21      7.33 o 
  -5   0   1        1.44       -0.05      5.08 o 
  -4   0   1      141.61      142.90     18.63 o 
  -3   0   1      445.93      401.17      7.65 o 
  -2   0   1     1927.08     2115.39     27.01 o 
  -1   0   1     2199.92     2464.42     46.95 o 
   0   0   1      860.03      855.49      9.70 o 
   1   0   1       66.43       79.73      2.51 o 
   2   0   1      817.68      825.31     12.86 o 
   3   0   1      356.68      330.24     11.11 o 
   4   0   1      116.66      111.83      7.43 o 
   5   0   1       33.49       34.96      6.98 o 
  -5   1   1       39.51       39.10      5.61 o 
  -4   1   1      129.56      138.35      6.87 o 
  -3   1   1      974.46     1009.96     15.86 o 
  -2   1   1     1988.88     2135.37     30.13 o 
  -1   1   1     1420.97     1553.60     19.79 o 
   0   1   1        1.42       -0.50      0.50 o 
   1   1   1      424.16      425.79      5.76 o 
   2   1   1      644.12      633.32     10.46 o 
   3   1   1      495.31      460.26     12.99 o 
   4   1   1      371.77      403.61     13.74 o 
   5   1   1       37.74       38.26      7.28 o 
  -5   2   1       10.83       16.64      6.61 o 
  -4   2   1      152.04      158.48      6.30 o 
  -3   2   1      668.40      709.64     13.39 o 
  -2   2   1      619.56      612.18     10.14 o 
  -1   2   1      295.33      293.25      5.04 o 
   0   2   1      231.90      246.68      3.44 o 
   1   2   1     1245.26     1272.15     14.11 o 
   2   2   1      973.85      959.79     12.30 o 
   3   2   1     1103.32     1073.07     24.66 o 
   4   2   1      123.00      136.22      8.30 o 
  -5   3   1        1.42        5.26      6.28 o 
  -4   3   1      322.91      317.60     11.92 o 
  -3   3   1      205.62      211.63      5.34 o 
  -2   3   1      631.92      684.16     11.02 o 
  -1   3   1      287.77      325.65      5.54 o 
   0   3   1        2.62        3.71      0.94 o 
   1   3   1      348.15      331.47      4.72 o 
   2   3   1     1605.29     1636.37     18.52 o 
   3   3   1      255.64      247.36      9.71 o 
   4   3   1       87.08       95.55     17.61 o 
  -4   4   1       20.02       25.34      6.43 o 
  -3   4   1      422.23      421.30     13.63 o 
  -2   4   1       43.33       42.36      2.57 o 
  -1   4   1      626.44      667.03     10.32 o 
   0   4   1      179.46      178.60      3.22 o 
   1   4   1     1759.98     1794.57     19.74 o 
   2   4   1      357.79      309.93      6.03 o 
   3   4   1      324.77      332.41     10.11 o 
   4   4   1       38.24       49.82     12.47 o 
  -4   5   1      142.15      155.73      9.73 o 
  -3   5   1      161.01      182.54     20.86 o 
  -2   5   1       91.54       99.48      4.80 o 
  -1   5   1       72.83       71.70      3.38 o 
   0   5   1      701.17      733.90      9.11 o 
   1   5   1      609.20      559.27      7.64 o 
   2   5   1     1086.81     1064.90     15.55 o 
   3   5   1      406.81      411.04      9.48 o 
   4   5   1       14.58       14.76      6.49 o 
  -4   6   1       27.86       21.75      6.56 o 
  -3   6   1       13.23       19.50      5.60 o 
  -2   6   1       13.27       10.59      3.52 o 
  -1   6   1       30.18       25.53      3.48 o 
   0   6   1     1126.26     1104.27     13.22 o 
   1   6   1      685.17      685.92      9.92 o 
   2   6   1      372.25      372.73      7.77 o 
   3   6   1        2.00       -1.97      3.39 o 
  -3   7   1       49.28       57.11      7.87 o 
  -2   7   1        0.24       -2.79      3.56 o 
  -1   7   1      418.67      407.27     11.05 o 
   0   7   1       36.07       34.92      2.96 o 
   1   7   1      251.86      262.46      5.74 o 
   2   7   1      124.60      125.52      5.01 o 
   3   7   1      142.57      151.02      6.73 o 
  -3   8   1        0.15       -5.95      7.81 o 
  -2   8   1        2.70        1.63      4.27 o 
  -1   8   1       26.21       17.81      4.35 o 
   0   8   1      298.78      293.08      8.99 o 
   1   8   1      455.71      446.45     10.18 o 
   2   8   1      179.21      196.59      8.90 o 
  -2   9   1       50.88       53.27      8.33 o 
  -1   9   1      136.05      124.09     10.87 o 
   0   9   1      189.66      190.27      7.99 o 
   1   9   1      191.60      196.65     14.17 o 
  -1 -10   2      208.48      222.69     10.60 o 
   0 -10   2      119.14      121.89      7.67 o 
   1 -10   2       36.00       26.36      7.48 o 
   2 -10   2        6.04        3.20      5.79 o 
  -2  -9   2      244.13      250.17      8.05 o 
  -1  -9   2      385.89      434.69     13.11 o 
   0  -9   2      334.40      321.86     13.73 o 
   1  -9   2        3.92        0.87      4.40 o 
   2  -9   2        6.31        0.86      4.52 o 
   3  -9   2       50.17       61.92     17.61 o 
  -3  -8   2      230.35      227.06      7.78 o 
  -2  -8   2      510.48      533.61     11.29 o 
  -1  -8   2      628.97      650.19     10.49 o 
   0  -8   2        2.54        5.99      2.61 o 
   1  -8   2      120.15      120.79      4.84 o 
   2  -8   2       52.92       63.72      5.28 o 
   3  -8   2       54.71       52.15      5.62 o 
  -3  -7   2      217.13      226.33      8.72 o 
  -2  -7   2      363.51      370.98      8.44 o 
  -1  -7   2      153.18      148.07      4.67 o 
   0  -7   2      365.39      360.59      7.80 o 
   1  -7   2       26.44       20.37      2.91 o 
   2  -7   2      405.60      395.45     10.58 o 
   3  -7   2      137.78      131.26      6.78 o 
   4  -7   2       36.30       41.70      9.88 o 
  -4  -6   2       72.93       74.72      6.28 o 
  -3  -6   2      290.91      266.73      8.84 o 
  -2  -6   2      899.98      861.69     13.04 o 
  -1  -6   2      440.81      423.57      6.87 o 
   0  -6   2       57.45       59.50      2.92 o 
   1  -6   2      176.06      175.26      4.84 o 
   2  -6   2       60.98       64.25      4.30 o 
   3  -6   2      157.64      165.02     11.99 o 
   4  -6   2       34.80       24.75      8.52 o 
  -4  -5   2      245.42      235.38     10.61 o 
  -3  -5   2      456.99      439.07     10.98 o 
  -2  -5   2      826.72      786.87     11.66 o 
  -1  -5   2      772.05      795.93     10.79 o 
   0  -5   2      136.71      151.63      3.75 o 
   1  -5   2      421.93      412.61      7.64 o 
   2  -5   2      554.42      552.49      9.88 o 
   3  -5   2      268.96      285.62     14.95 o 
   4  -5   2      125.60      121.98     11.25 o 
  -4  -4   2       48.12       51.50      5.73 o 
  -3  -4   2     1190.85     1168.77     18.74 o 
  -2  -4   2      546.37      573.36      9.07 o 
  -1  -4   2      106.86       95.47      2.39 o 
   0  -4   2     1307.72     1389.81     18.64 o 
   1  -4   2      812.25      803.13     12.67 o 
   2  -4   2      887.55      895.57     11.77 o 
   3  -4   2      771.36      775.46     21.97 o 
   4  -4   2       45.30       36.41      8.19 o 
  -5  -3   2       17.28       19.14      5.54 o 
  -4  -3   2      418.38      416.44     12.81 o 
  -3  -3   2      314.83      290.00      7.14 o 
  -2  -3   2      163.78      167.13      3.56 o 
  -1  -3   2      133.11      140.32      3.47 o 
   0  -3   2      951.29      968.41     12.07 o 
   1  -3   2     1213.11     1216.12     13.68 o 
   2  -3   2      660.44      662.40     19.22 o 
   3  -3   2      113.13      119.92      5.17 o 
   4  -3   2       50.31       56.54      5.84 o 
   5  -3   2       11.04       17.71      9.16 o 
  -5  -2   2       27.93       27.54      5.74 o 
  -4  -2   2      440.92      407.01     17.84 o 
  -3  -2   2      625.45      596.57     12.99 o 
  -2  -2   2      512.24      513.83      7.69 o 
  -1  -2   2      211.93      211.49      3.48 o 
   0  -2   2      184.87      192.43      2.85 o 
   1  -2   2      175.82      210.45      3.73 o 
   2  -2   2     3492.26     3824.95     42.73 o 
   3  -2   2      515.80      526.80     11.59 o 
   4  -2   2      145.56      153.48      8.50 o 
   5  -2   2       22.33       11.50      6.16 o 
  -5  -1   2      264.12      238.33     15.39 o 
  -4  -1   2      208.98      195.38      7.88 o 
  -3  -1   2       50.01       48.61      2.94 o 
  -1  -1   2      271.88      295.45      5.59 o 
   0  -1   2       56.90       63.36      1.78 o 
   1  -1   2    22837.59    24881.29    306.99 o 
   2  -1   2      700.89      699.50      9.30 o 
   3  -1   2      263.50      272.34     10.25 o 
   4  -1   2        0.32       -1.63      4.52 o 
   5  -1   2        3.88        7.92      6.13 o 
  -5   0   2       13.57       15.54      4.82 o 
  -4   0   2       98.12       92.10      5.27 o 
  -3   0   2      636.27      669.63     12.98 o 
  -2   0   2      266.88      319.56     19.58 o 
  -1   0   2     1947.50     2081.76     23.86 o 
   0   0   2     7570.11     7717.85     86.93 o 
   1   0   2      191.90      164.90      2.57 o 
   2   0   2      503.59      514.56      9.04 o 
   3   0   2      282.11      287.25     10.48 o 
   4   0   2        0.92       -4.59      4.59 o 
   5   0   2        9.81        8.05      6.63 o 
  -5   1   2      122.15      112.69      8.78 o 
  -4   1   2       72.60       82.78      4.55 o 
  -3   1   2        8.96        7.32      1.54 o 
  -2   1   2       14.29       14.99      1.35 o 
  -1   1   2       33.93       44.16      1.98 o 
   0   1   2     1949.01     2000.31     21.48 o 
   1   1   2     1721.40     1622.60     19.10 o 
   2   1   2      753.66      749.85     11.20 o 
   3   1   2       88.90       89.72      6.23 o 
   4   1   2        0.02       -0.07      4.90 o 
  -5   2   2        2.32        0.94      5.56 o 
  -4   2   2      190.24      181.80      8.35 o 
  -3   2   2      159.06      156.01      4.40 o 
  -2   2   2       58.94       58.65      2.32 o 
  -1   2   2     2269.89     2422.50     35.63 o 
   0   2   2     3140.35     3217.01     31.52 o 
   1   2   2     1587.70     1547.79     17.02 o 
   2   2   2     1389.34     1369.91     17.16 o 
   3   2   2       44.89       47.03      3.73 o 
   4   2   2        4.86        6.22      5.26 o 
  -4   3   2       51.66       53.92      6.56 o 
  -3   3   2      129.35      124.88     17.54 o 
  -2   3   2      518.71      524.14     11.39 o 
  -1   3   2     1367.71     1358.21     18.99 o 
   0   3   2     2353.28     2389.40     25.41 o 
   1   3   2     1098.68     1044.63     12.18 o 
   2   3   2      135.39      121.00      3.35 o 
   3   3   2        5.59        6.62      3.18 o 
   4   3   2       24.71       32.61     15.31 o 
  -4   4   2        2.52        6.62      5.00 o 
  -3   4   2       34.11       28.10      4.96 o 
  -2   4   2      133.69      139.07      7.49 o 
  -1   4   2      783.36      789.33     13.42 o 
   0   4   2      242.80      216.90      3.80 o 
   1   4   2      849.47      826.71     10.27 o 
   2   4   2       70.24       68.14      3.19 o 
   3   4   2       16.68       10.97      3.67 o 
   4   4   2       66.53       62.08      8.07 o 
  -4   5   2        1.94        5.02      5.47 o 
  -3   5   2        7.46        3.21      7.96 o 
  -2   5   2      146.85      143.06      5.87 o 
  -1   5   2      735.22      703.93     19.72 o 
   0   5   2     1299.73     1293.67     15.00 o 
   1   5   2      503.68      498.60      7.29 o 
   2   5   2       27.42       26.24      3.09 o 
   3   5   2        0.83       -0.20      4.32 o 
  -4   6   2       10.16       16.54      7.94 o 
  -3   6   2       64.25       58.77      7.24 o 
  -2   6   2      734.67      725.88     16.15 o 
  -1   6   2      403.96      389.54     10.33 o 
   0   6   2      645.43      614.72     10.19 o 
   1   6   2        1.92        2.93      2.09 o 
   2   6   2       89.22       89.57      4.30 o 
   3   6   2       67.91       68.03      6.93 o 
  -3   7   2      113.64      101.43     11.92 o 
  -2   7   2       36.51       43.39      5.00 o 
  -1   7   2      360.19      365.52     12.86 o 
   0   7   2       38.23       40.80      3.81 o 
   1   7   2       82.15       82.33      3.92 o 
   2   7   2       35.84       41.20      4.40 o 
  -2   8   2      124.79      127.74      8.45 o 
  -1   8   2       90.67      107.81      6.85 o 
   0   8   2       83.80       89.81      7.46 o 
   1   8   2        1.26        3.49      4.26 o 
   2   8   2       14.33        7.48      5.76 o 
  -1   9   2       59.43       50.24      8.98 o 
   0   9   2       31.86       22.79      7.83 o 
   0 -11   3        0.24        4.46      4.55 o 
   1 -11   3       41.64       51.95      9.21 o 
  -2 -10   3      103.73      105.22      6.17 o 
  -1 -10   3        7.86       13.84      5.22 o 
   0 -10   3       72.35       72.83      5.18 o 
   1 -10   3      201.59      182.57      9.95 o 
   2 -10   3      131.46      144.81     12.15 o 
  -2  -9   3       80.72       92.21      5.29 o 
  -1  -9   3      102.60       96.76      4.96 o 
   0  -9   3       34.50       35.60      4.06 o 
   1  -9   3      145.37      136.60      7.76 o 
   2  -9   3       13.15       16.80      4.65 o 
   3  -9   3      162.68      166.89     11.56 o 
  -3  -8   3      146.58      155.46      7.92 o 
  -2  -8   3       10.07       15.27      3.10 o 
  -1  -8   3       90.12       84.74      4.47 o 
   0  -8   3      183.86      177.37      6.54 o 
   1  -8   3      383.72      384.74      9.63 o 
   2  -8   3      442.90      439.88     11.98 o 
   3  -8   3       41.26       43.11      9.81 o 
  -4  -7   3      162.43      164.58      8.39 o 
  -3  -7   3      251.98      257.27      9.13 o 
  -2  -7   3        6.22        4.89      2.43 o 
  -1  -7   3      328.47      329.90      7.77 o 
   0  -7   3     1123.40     1168.85     18.87 o 
   1  -7   3      435.32      423.51      8.75 o 
   2  -7   3      455.99      433.28     11.30 o 
   3  -7   3      118.72      115.77      7.87 o 
   4  -7   3        0.38        2.58      8.57 o 
  -4  -6   3      148.34      145.39      7.40 o 
  -3  -6   3       39.24       41.15      6.71 o 
  -2  -6   3        6.16        9.07      2.81 o 
  -1  -6   3      479.91      468.11      8.23 o 
   0  -6   3      359.99      334.43      7.28 o 
   1  -6   3     1599.63     1593.28     24.36 o 
   2  -6   3      367.71      345.27      7.65 o 
   3  -6   3        4.42        2.01      3.66 o 
   4  -6   3       11.84        6.25      7.96 o 
  -4  -5   3        3.91       -0.23      3.91 o 
  -3  -5   3      294.59      287.50      7.45 o 
  -2  -5   3       30.20       35.51      2.93 o 
  -1  -5   3      231.43      193.76      3.72 o 
   0  -5   3     2163.00     2210.63     29.17 o 
   1  -5   3      742.02      687.49     10.56 o 
   2  -5   3      154.75      142.98      5.66 o 
   3  -5   3      130.88      138.05      7.88 o 
   4  -5   3        8.74        4.16      7.32 o 
  -4  -4   3      301.73      263.61      8.58 o 
  -3  -4   3        1.14        1.41      2.46 o 
  -2  -4   3      105.80       98.40      4.03 o 
  -1  -4   3     2865.05     2997.39     31.90 o 
   0  -4   3     2302.39     2248.12     29.31 o 
   1  -4   3     1493.84     1487.02     22.88 o 
   2  -4   3      472.39      490.78      8.27 o 
   3  -4   3       18.61       24.55      3.07 o 
   4  -4   3        9.32        4.90      4.73 o 
  -5  -3   3       71.87       72.90     10.07 o 
  -4  -3   3        4.50       -2.38      3.49 o 
  -3  -3   3       76.27       73.10      2.99 o 
  -2  -3   3     1535.26     1678.44     22.03 o 
  -1  -3   3     1916.72     1906.83     27.83 o 
   0  -3   3     2041.08     2017.92     24.06 o 
   1  -3   3     1427.43     1477.65     16.65 o 
   2  -3   3      302.18      341.26      7.20 o 
   3  -3   3        9.53        8.81      2.56 o 
   4  -3   3       45.41       39.68      5.99 o 
  -5  -2   3        7.70        1.91      4.70 o 
  -4  -2   3        1.22        2.47      3.24 o 
  -3  -2   3       72.05       75.42      2.74 o 
  -2  -2   3      629.69      599.84      8.81 o 
  -1  -2   3     1116.10     1087.57     12.42 o 
   0  -2   3     3136.13     3129.84     36.87 o 
   1  -2   3      719.68      734.24      8.98 o 
   2  -2   3       23.65       33.23      1.67 o 
   3  -2   3       35.03       38.88      3.70 o 
   4  -2   3      100.48       96.17      7.85 o 
   5  -2   3       31.50       55.70     12.03 o 
  -5  -1   3       59.41       61.30      5.94 o 
  -4  -1   3        7.16        6.24      2.37 o 
  -3  -1   3      193.74      202.36     10.59 o 
  -2  -1   3      533.91      457.69      9.53 o 
  -1  -1   3     2772.48     3019.31     35.24 o 
   0  -1   3     2676.37     2762.11     30.87 o 
   1  -1   3     1277.50     1315.75     14.90 o 
   2  -1   3        0.67        0.50      1.29 o 
   3  -1   3      108.66      121.52      5.49 o 
   4  -1   3       69.38       58.98      6.90 o 
  -5   0   3        0.12        1.27      3.86 o 
  -4   0   3       56.87       63.20      6.85 o 
  -3   0   3      219.08      210.13     10.90 o 
  -2   0   3     1852.02     1882.08     38.28 o 
  -1   0   3     3821.72     3824.97     55.74 o 
   0   0   3     2189.53     2239.71     28.21 o 
   1   0   3      171.92      163.75      2.85 o 
   2   0   3       12.38       17.93      2.09 o 
   3   0   3      106.60      108.69      5.28 o 
   4   0   3       67.90       66.09      7.44 o 
  -5   1   3        1.69       -4.54      4.54 o 
  -4   1   3       25.72       26.85      2.63 o 
  -3   1   3      312.14      289.47      5.94 o 
  -2   1   3     1401.95     1583.24     28.03 o 
  -1   1   3     1404.15     1386.06     57.84 o 
   0   1   3     1015.33      937.33     11.01 o 
   1   1   3       10.02       12.00      1.32 o 
   2   1   3      177.09      182.14      5.32 o 
   3   1   3      164.71      163.30      6.50 o 
   4   1   3      273.80      258.17     18.26 o 
  -4   2   3        1.15       -0.64      3.75 o 
  -3   2   3      686.57      688.80     12.54 o 
  -2   2   3      476.98      493.78     11.26 o 
  -1   2   3     1472.57     1552.66     18.73 o 
   0   2   3       71.74       91.55      2.64 o 
   1   2   3       56.16       59.34      3.14 o 
   2   2   3       31.46       27.12      2.48 o 
   3   2   3      496.59      484.11     11.93 o 
   4   2   3       66.86       67.30     17.81 o 
  -4   3   3      364.20      346.36     13.03 o 
  -3   3   3       83.39       87.42      6.35 o 
  -2   3   3      977.42     1046.11     20.73 o 
  -1   3   3      230.61      199.40      5.16 o 
   0   3   3     1049.75     1039.46     12.03 o 
   1   3   3        2.98        2.49      1.48 o 
   2   3   3      553.04      548.12     10.45 o 
   3   3   3       93.13       91.43      5.62 o 
   4   3   3       89.25       90.88      8.98 o 
  -4   4   3        6.67        4.99      8.91 o 
  -3   4   3      376.74      380.89     29.89 o 
  -2   4   3      551.73      536.16     17.26 o 
  -1   4   3      274.98      276.73      5.92 o 
   0   4   3        0.56        1.24      1.65 o 
   1   4   3      160.54      172.54      3.99 o 
   2   4   3      227.60      212.64      6.37 o 
   3   4   3      340.86      341.31     11.77 o 
   4   4   3      150.95      173.77      9.56 o 
  -4   5   3       78.70       82.75      8.42 o 
  -3   5   3      101.89      106.04     12.84 o 
  -2   5   3       59.74       61.31      6.51 o 
  -1   5   3      101.10      103.28      5.26 o 
   0   5   3        4.73        9.17      2.19 o 
   1   5   3      609.14      579.21      8.93 o 
   2   5   3      294.84      300.84     16.59 o 
   3   5   3      164.12      180.34      8.39 o 
  -3   6   3      134.91      141.65     10.93 o 
  -2   6   3      174.33      178.57      7.56 o 
  -1   6   3       28.20       34.61      6.04 o 
   0   6   3      239.64      244.74      6.95 o 
   1   6   3       10.94       10.57      3.03 o 
   2   6   3      101.03       95.83      5.29 o 
   3   6   3       58.59       62.92      6.49 o 
  -3   7   3       60.16       58.00     10.59 o 
  -2   7   3        8.54       15.60      4.75 o 
  -1   7   3        8.52        4.85      5.32 o 
   0   7   3        6.56        9.94      5.05 o 
   1   7   3      146.80      145.48      6.84 o 
   2   7   3      231.69      236.45     11.28 o 
  -2   8   3       25.04       18.50      8.45 o 
  -1   8   3       31.00       26.71      6.42 o 
   0   8   3       98.74       83.85      7.56 o 
   1   8   3      113.32      116.80      7.29 o 
  -1 -11   4       74.70       83.26     10.28 o 
   0 -11   4      149.86      152.15      7.60 o 
   1 -11   4       83.46       89.38      7.00 o 
  -2 -10   4       83.17       99.04      5.86 o 
  -1 -10   4      201.36      179.14     14.28 o 
   0 -10   4      298.75      308.18      9.18 o 
   1 -10   4      282.12      270.18     18.19 o 
   2 -10   4        0.75       -1.35      7.09 o 
  -3  -9   4       14.83       23.86      7.02 o 
  -2  -9   4      248.58      228.16      8.60 o 
  -1  -9   4      531.78      566.88     19.96 o 
   0  -9   4      586.52      590.07     15.40 o 
   1  -9   4        9.69        9.25      3.94 o 
   2  -9   4      107.44      102.96      8.17 o 
   3  -9   4        0.26       -1.47      4.72 o 
  -3  -8   4      125.29      130.41      7.36 o 
  -2  -8   4      261.70      274.77      7.52 o 
  -1  -8   4      394.21      399.97     11.15 o 
   0  -8   4      242.82      227.75      6.46 o 
   1  -8   4      328.77      314.91      8.65 o 
   2  -8   4        7.05        2.71      3.78 o 
   3  -8   4       78.86       77.93      7.74 o 
  -4  -7   4        0.79        5.04      4.78 o 
  -3  -7   4       77.27       88.54      5.97 o 
  -2  -7   4      390.68      395.04      7.95 o 
  -1  -7   4     1053.56     1075.47     15.92 o 
   0  -7   4      531.44      469.30      9.67 o 
   1  -7   4      128.26      125.46      5.33 o 
   2  -7   4        8.67       -0.32      4.21 o 
   3  -7   4        8.26        7.07      4.20 o 
   4  -7   4       23.94       12.45      9.49 o 
  -4  -6   4       48.75       62.04     12.09 o 
  -3  -6   4      448.53      455.05     12.75 o 
  -2  -6   4      619.55      604.96     11.59 o 
  -1  -6   4     1218.29     1257.28     17.50 o 
   0  -6   4      962.17      916.27     13.59 o 
   1  -6   4      309.82      298.84      6.15 o 
   2  -6   4       58.72       55.19      4.30 o 
   3  -6   4       86.32       92.94      5.82 o 
   4  -6   4       34.98       37.26     10.33 o 
  -4  -5   4      121.74      120.89      7.80 o 
  -3  -5   4       73.65       81.29      4.28 o 
  -2  -5   4     2066.16     2139.98     31.53 o 
  -1  -5   4     1078.15     1073.83     12.75 o 
   0  -5   4      359.96      362.98      6.44 o 
   1  -5   4      121.03      117.27      3.63 o 
   2  -5   4      144.88      139.17      5.85 o 
   3  -5   4      162.17      186.30      6.38 o 
   4  -5   4      166.58      165.56     15.00 o 
  -4  -4   4       36.71       40.73      4.35 o 
  -3  -4   4      710.67      706.70     12.84 o 
  -2  -4   4      705.07      656.83     14.84 o 
  -1  -4   4      492.82      456.70      6.69 o 
   0  -4   4      427.03      435.03      7.02 o 
   1  -4   4      142.81      140.09      3.53 o 
   2  -4   4      325.43      335.50      7.70 o 
   3  -4   4      109.89      128.85      6.20 o 
   4  -4   4       38.11       48.09      6.51 o 
  -4  -3   4       39.60       35.83      4.23 o 
  -3  -3   4     1051.80     1028.74     14.85 o 
  -2  -3   4     1474.31     1513.30     20.17 o 
  -1  -3   4     1127.38     1140.72     17.61 o 
   0  -3   4        3.88        8.97      2.01 o 
   1  -3   4       41.30       43.14      2.44 o 
   2  -3   4      114.58      113.66      5.70 o 
   3  -3   4      868.61      887.02     18.16 o 
   4  -3   4      113.30      136.95      9.13 o 
  -5  -2   4        2.11        2.44      4.44 o 
  -4  -2   4      674.67      662.01     27.34 o 
  -3  -2   4      678.92      659.62     14.07 o 
  -2  -2   4      216.51      187.50      4.25 o 
   0  -2   4        0.48        1.32      0.85 o 
   1  -2   4        3.58        2.75      1.15 o 
   2  -2   4     4530.53     5137.42     55.02 o 
   3  -2   4      224.65      234.79      8.26 o 
   4  -2   4       77.91       93.21     13.22 o 
  -5  -1   4       88.66       70.63      9.95 o 
  -4  -1   4       64.75       62.96      6.60 o 
  -3  -1   4      333.89      293.41     10.40 o 
  -2  -1   4     1584.56     1783.72     23.00 o 
  -1  -1   4       36.63       39.66      2.70 o 
   0  -1   4      734.24      781.05      9.33 o 
   1  -1   4     2070.25     2178.44     22.60 o 
   2  -1   4      175.78      167.53      4.99 o 
   3  -1   4      196.31      210.18      7.84 o 
   4  -1   4       85.44       96.49      8.59 o 
  -4   0   4      371.09      360.98     15.67 o 
  -3   0   4      245.27      270.77      9.80 o 
  -2   0   4      148.61      139.97      4.46 o 
  -1   0   4       25.99       29.36      1.80 o 
   0   0   4      141.85      136.41      3.70 o 
   1   0   4      616.55      627.74      7.74 o 
   2   0   4      652.28      599.17     11.53 o 
   3   0   4      242.29      245.63     12.87 o 
   4   0   4       58.57       57.09      7.94 o 
  -4   1   4       31.37       30.32      4.86 o 
  -3   1   4      577.83      600.27     24.68 o 
  -2   1   4      746.71      735.74     28.58 o 
  -1   1   4        3.03        0.98      2.07 o 
   0   1   4      997.79      998.18     14.35 o 
   1   1   4     1187.72     1163.08     13.90 o 
   2   1   4      659.84      609.03      9.51 o 
   3   1   4      455.39      475.94     14.03 o 
   4   1   4       27.97       28.15      7.27 o 
  -4   2   4      203.57      208.39      9.55 o 
  -3   2   4      275.30      292.46     10.84 o 
  -2   2   4       59.82       63.32      4.93 o 
  -1   2   4      302.00      316.79      5.96 o 
   0   2   4      851.27      802.43     10.88 o 
   1   2   4     1226.41     1161.82     15.18 o 
   2   2   4      509.50      489.42      8.37 o 
   3   2   4      119.91      116.53     10.77 o 
   4   2   4        2.75        1.12      4.86 o 
  -4   3   4       80.03       82.03      7.37 o 
  -3   3   4        8.51        5.39      4.40 o 
  -2   3   4       15.99       10.37      4.72 o 
  -1   3   4       48.24       46.71      3.97 o 
   0   3   4      491.63      492.93      7.69 o 
   1   3   4      195.86      187.40      4.69 o 
   2   3   4      483.93      469.35      9.48 o 
   3   3   4       76.70       73.49      5.83 o 
   4   3   4        0.12        0.79      5.16 o 
  -4   4   4       44.67       46.70      6.97 o 
  -3   4   4        1.16       -4.68      4.68 o 
  -2   4   4       64.90       56.08      6.43 o 
  -1   4   4       56.72       48.27      4.09 o 
   0   4   4      563.90      578.72     10.95 o 
   1   4   4      797.82      776.99     11.55 o 
   2   4   4      351.22      339.22      8.10 o 
   3   4   4        2.15        6.95      4.67 o 
  -3   5   4       44.05       53.45     13.24 o 
  -2   5   4       32.68       24.96      6.31 o 
  -1   5   4      761.06      723.41     26.58 o 
   0   5   4      327.23      328.33     11.51 o 
   1   5   4      560.46      562.95     11.15 o 
   2   5   4        5.66        0.84      4.02 o 
   3   5   4       75.07       71.13      6.88 o 
  -3   6   4        8.13        1.12      7.60 o 
  -2   6   4      126.99      114.72      6.79 o 
  -1   6   4       46.90       55.92      7.45 o 
   0   6   4      354.69      347.14     10.63 o 
   1   6   4       53.95       63.28      4.46 o 
   2   6   4       87.15      103.39      7.95 o 
  -2   7   4       17.39       20.87      6.14 o 
  -1   7   4      126.21      124.97      9.78 o 
   0   7   4      109.18      105.91      9.28 o 
   1   7   4       88.50       92.57      6.46 o 
   0   8   4       71.19       49.45      9.31 o 
  -1 -11   5      157.83      175.64     19.93 o 
   0 -11   5       45.14       36.62      6.49 o 
   1 -11   5       11.08       11.58      5.42 o 
  -2 -10   5      249.22      278.57      9.43 o 
  -1 -10   5      166.62      167.07      6.84 o 
   0 -10   5       23.41       17.95      4.19 o 
   1 -10   5        0.47       -6.42      8.11 o 
   2 -10   5       36.63       32.60      6.57 o 
  -3  -9   5      209.36      245.23     10.08 o 
  -2  -9   5      290.86      302.15      7.87 o 
  -1  -9   5       70.24       74.37      5.97 o 
   0  -9   5      155.44      146.90      5.70 o 
   1  -9   5       30.39       25.67      4.54 o 
   2  -9   5       88.03       84.12      7.30 o 
   3  -9   5      115.68      108.48     23.50 o 
  -3  -8   5      362.36      363.01     11.34 o 
  -2  -8   5      565.79      571.25     10.54 o 
  -1  -8   5       74.16       67.75      6.43 o 
   0  -8   5       51.75       51.57      3.60 o 
   1  -8   5      348.15      357.17      9.38 o 
   2  -8   5      104.12      100.27     11.19 o 
   3  -8   5      123.00      132.25     12.40 o 
  -4  -7   5      215.55      216.61      9.20 o 
  -3  -7   5      390.43      393.29     13.61 o 
  -2  -7   5        5.52        4.97      2.92 o 
  -1  -7   5       30.00       28.32      3.23 o 
   0  -7   5      154.35      136.49      8.26 o 
   1  -7   5       87.76       82.17      3.60 o 
   2  -7   5      507.04      514.06     11.93 o 
   3  -7   5      131.98      142.01      9.25 o 
   4  -7   5        0.49       -0.78      6.77 o 
  -4  -6   5      112.34      114.75      6.68 o 
  -3  -6   5       50.30       54.87      4.60 o 
  -2  -6   5      609.97      616.15     14.42 o 
  -1  -6   5        9.57       12.74      2.43 o 
   0  -6   5       27.24       23.00      2.12 o 
   1  -6   5      805.29      800.26     12.62 o 
   2  -6   5      303.60      284.72      9.42 o 
   3  -6   5       54.36       69.86      5.40 o 
   4  -6   5       43.52       35.30      7.25 o 
  -4  -5   5      194.88      190.17      7.69 o 
  -3  -5   5      757.58      740.70     13.79 o 
  -2  -5   5      142.31      144.47      5.05 o 
  -1  -5   5        0.89        1.79      1.62 o 
   0  -5   5     1207.91     1274.90     18.25 o 
   1  -5   5      907.20      856.52     13.06 o 
   2  -5   5      468.13      481.32     12.69 o 
   3  -5   5      147.95      164.98     13.56 o 
   4  -5   5       21.14       23.14      6.05 o 
  -4  -4   5      269.70      275.12     12.70 o 
  -3  -4   5       89.51       87.18      4.90 o 
  -2  -4   5        2.36        2.46      1.80 o 
  -1  -4   5      961.57      983.20     14.96 o 
   0  -4   5      939.63      983.59     16.10 o 
   1  -4   5      878.64      850.49     11.64 o 
   2  -4   5      552.78      556.54      9.37 o 
   3  -4   5      158.26      160.99      7.33 o 
   4  -4   5        0.79        4.45      5.76 o 
  -4  -3   5       51.38       46.18      3.57 o 
  -3  -3   5       51.29       51.32      2.88 o 
  -2  -3   5        3.21        3.45      1.82 o 
  -1  -3   5      411.44      394.66      7.77 o 
   0  -3   5      633.00      595.33      9.08 o 
   1  -3   5     1211.26     1172.20     15.20 o 
   2  -3   5      384.77      376.21      6.59 o 
   3  -3   5       65.91       82.39      5.79 o 
   4  -3   5        0.15        1.76      5.68 o 
  -4  -2   5      247.90      222.44     10.75 o 
  -3  -2   5      115.70      128.95      4.47 o 
  -2  -2   5      100.11      101.05      6.98 o 
  -1  -2   5      202.55      180.07      4.78 o 
   0  -2   5     1581.88     1512.61     20.43 o 
   1  -2   5     1173.79     1111.77     13.52 o 
   2  -2   5      642.74      655.15      8.24 o 
   3  -2   5       11.73       15.46      4.19 o 
   4  -2   5        5.46        4.23      6.21 o 
  -4  -1   5       22.96       33.14     17.79 o 
  -3  -1   5       17.59       17.15      7.78 o 
  -2  -1   5      137.62      131.74      4.15 o 
  -1  -1   5     1393.55     1442.96     19.92 o 
   0  -1   5     2552.81     2375.15     28.50 o 
   1  -1   5     1243.70     1225.91     14.81 o 
   2  -1   5      190.15      193.75      3.89 o 
   3  -1   5        6.10       10.70      4.15 o 
   4  -1   5        6.33        9.64      7.23 o 
  -4   0   5        1.06        5.64     10.05 o 
  -3   0   5       17.25       21.22      4.92 o 
  -2   0   5      261.45      255.37      7.29 o 
  -1   0   5     1367.83     1422.36     22.73 o 
   0   0   5     1099.10     1079.79     13.96 o 
   1   0   5      968.42      892.69     12.57 o 
   2   0   5       16.99       18.25      2.42 o 
   3   0   5        4.64        6.86      4.01 o 
   4   0   5        5.33        5.19      6.48 o 
  -4   1   5       10.01       11.93      6.03 o 
  -3   1   5       31.29       35.84      3.34 o 
  -2   1   5      774.16      800.45     24.87 o 
  -1   1   5      514.91      475.56      9.12 o 
   0   1   5     1337.94     1322.27     16.78 o 
   1   1   5        9.77        8.79      2.03 o 
   2   1   5       80.26       74.85      5.28 o 
   3   1   5        1.88        2.23      4.14 o 
   4   1   5       96.10       83.08      7.20 o 
  -4   2   5       27.72       28.51      8.20 o 
  -3   2   5      498.47      514.98     16.29 o 
  -2   2   5       99.68      102.10      6.70 o 
  -1   2   5     1070.86     1052.36     16.96 o 
   0   2   5      336.64      306.10      5.69 o 
   1   2   5      701.43      665.85     10.21 o 
   2   2   5       17.38       13.17      3.99 o 
   3   2   5       89.26       78.87      6.40 o 
   4   2   5        9.15       10.30      6.49 o 
  -4   3   5       37.82       28.91      6.31 o 
  -3   3   5       11.39       14.42      5.33 o 
  -2   3   5      519.30      498.59     16.17 o 
  -1   3   5      785.66      776.38     13.52 o 
   0   3   5      364.96      360.59      6.99 o 
   1   3   5       36.79       36.05      2.97 o 
   2   3   5        1.36        0.46      3.87 o 
   3   3   5       38.14       30.10      6.12 o 
  -3   4   5      131.53      122.52      9.23 o 
  -2   4   5      163.33      161.44      9.59 o 
  -1   4   5      110.65      121.17      6.15 o 
   0   4   5      184.06      178.82      5.02 o 
   1   4   5       60.84       60.66      4.22 o 
   2   4   5      170.60      180.73     10.05 o 
   3   4   5       61.38       74.21     12.31 o 
  -3   5   5        6.35        6.76      7.71 o 
  -2   5   5      214.90      213.19     15.40 o 
  -1   5   5      277.65      294.24      9.63 o 
   0   5   5       72.02       79.73      5.70 o 
   1   5   5       61.94       58.59      4.53 o 
   2   5   5        0.69       -5.83      5.83 o 
  -2   6   5      126.51      152.95     14.47 o 
  -1   6   5       32.45       34.02      5.36 o 
   0   6   5       43.67       55.53      6.74 o 
   1   6   5        0.94       -1.53      4.39 o 
   2   6   5       30.38       37.72     14.12 o 
  -1   7   5       51.07       55.63      7.25 o 
   0   7   5        3.89       -2.19      6.94 o 
  -1 -11   6       19.82       22.28      6.54 o 
   0 -11   6       77.49       69.99     10.70 o 
   1 -11   6      111.70      106.03      7.41 o 
  -2 -10   6        0.44       -0.35      4.14 o 
  -1 -10   6      120.25      116.93      7.54 o 
   0 -10   6      266.94      271.70     16.40 o 
   1 -10   6      266.89      281.81     10.63 o 
   2 -10   6        5.37        9.52      8.19 o 
  -3  -9   6       30.28       35.35      5.89 o 
  -2  -9   6       58.23       48.86      4.84 o 
  -1  -9   6      148.29      167.64      6.55 o 
   0  -9   6      197.44      216.18     13.86 o 
   1  -9   6      147.09      153.21      7.54 o 
   2  -9   6      148.36      123.28     11.30 o 
   3  -9   6       16.36       13.99      8.29 o 
  -3  -8   6       14.61       12.66      4.28 o 
  -2  -8   6       22.20       25.61      4.76 o 
  -1  -8   6      246.98      229.50      7.12 o 
   0  -8   6      588.40      593.64     14.15 o 
   1  -8   6      283.29      278.15      8.41 o 
   2  -8   6       80.29       78.61      4.42 o 
   3  -8   6        1.10        2.16      6.03 o 
  -3  -7   6       14.36       16.01      3.93 o 
  -2  -7   6      390.60      386.29     11.12 o 
  -1  -7   6      353.65      340.03      8.26 o 
   0  -7   6      802.08      809.73     17.13 o 
   1  -7   6      488.60      438.37     13.17 o 
   2  -7   6      197.11      186.75      7.77 o 
   3  -7   6        1.33        5.12      4.45 o 
  -4  -6   6        2.60       -2.19      3.95 o 
  -3  -6   6      109.47      101.53      5.20 o 
  -2  -6   6       33.41       32.78      4.11 o 
  -1  -6   6     1655.10     1670.96     25.94 o 
   0  -6   6      856.79      785.66     12.13 o 
   1  -6   6      339.43      321.86      6.87 o 
   2  -6   6        1.30        0.21      3.05 o 
   3  -6   6        6.05       -0.17      4.22 o 
   4  -6   6       15.11       10.43      7.07 o 
  -4  -5   6        0.12       -0.43      3.73 o 
  -3  -5   6       23.73       17.51      3.31 o 
  -2  -5   6      604.53      615.84     13.83 o 
  -1  -5   6      685.12      661.41     11.88 o 
   0  -5   6      535.77      482.12      8.17 o 
   1  -5   6      356.91      327.25      6.21 o 
   2  -5   6        1.49        1.93      2.84 o 
   3  -5   6       49.13       44.66      5.35 o 
   4  -5   6        3.75       12.28      5.24 o 
  -4  -4   6       15.55       10.16      3.36 o 
  -3  -4   6        9.62       10.37      3.00 o 
  -2  -4   6     1211.94     1173.14     24.07 o 
  -1  -4   6     1504.54     1521.28     32.23 o 
   0  -4   6      824.40      708.91     10.79 o 
   1  -4   6      108.32      108.56      3.58 o 
   2  -4   6        0.49        3.63      2.85 o 
   3  -4   6       80.31       85.06      6.91 o 
   4  -4   6      157.31      139.48      8.31 o 
  -4  -3   6        0.44       -1.21      3.85 o 
  -3  -3   6      940.16      909.78     15.53 o 
  -2  -3   6      944.06      933.56     19.44 o 
  -1  -3   6      340.16      283.06      6.20 o 
   0  -3   6     1494.32     1497.30     23.66 o 
   1  -3   6       92.12       85.06      3.20 o 
   2  -3   6       30.79       31.98      2.73 o 
   3  -3   6      744.08      791.33     22.81 o 
   4  -3   6       28.85       32.33      5.94 o 
  -4  -2   6      116.88      100.85     15.11 o 
  -3  -2   6      105.08      106.35      7.94 o 
  -2  -2   6      501.62      507.84     12.08 o 
  -1  -2   6     1818.79     1884.42     28.57 o 
   0  -2   6       51.35       45.30      3.08 o 
   1  -2   6       60.20       59.82      2.84 o 
   2  -2   6      306.95      336.50      7.03 o 
   3  -2   6       34.79       31.64      5.32 o 
   4  -2   6       33.40       43.86      6.31 o 
  -4  -1   6       23.43       23.78     11.94 o 
  -3  -1   6      617.09      649.48     15.61 o 
  -2  -1   6      354.76      375.36      8.02 o 
  -1  -1   6      341.43      326.67      7.65 o 
   0  -1   6      138.68      133.58      4.33 o 
   1  -1   6      105.66      102.59      3.56 o 
   2  -1   6       99.20      112.28      4.12 o 
   3  -1   6      124.38      115.70      6.97 o 
   4  -1   6       40.92       48.72      9.15 o 
  -4   0   6      123.73      113.96      8.68 o 
  -3   0   6       84.39       88.49      9.75 o 
  -2   0   6      891.42      913.93     20.86 o 
  -1   0   6     1141.49     1111.05     15.50 o 
   0   0   6      101.01      107.28      4.25 o 
   1   0   6      161.35      162.06      4.20 o 
   2   0   6      238.44      236.58      7.02 o 
   3   0   6      127.66      112.34      7.21 o 
   4   0   6       90.19       98.58     11.34 o 
  -4   1   6      105.90      110.44     18.32 o 
  -3   1   6      350.28      368.50     24.27 o 
  -2   1   6      623.75      630.75     47.35 o 
  -1   1   6        2.02        3.46      2.25 o 
   0   1   6       40.78       45.87      3.46 o 
   1   1   6      213.62      218.41      5.21 o 
   2   1   6      296.71      290.75      7.89 o 
   3   1   6      113.00      112.99      7.35 o 
  -4   2   6       25.76       27.56      6.79 o 
  -3   2   6      183.86      176.93     10.03 o 
  -2   2   6       70.78       59.66      6.18 o 
  -1   2   6        0.67       -0.18      2.49 o 
   0   2   6        1.02       -1.85      2.64 o 
   1   2   6      117.52      125.53      4.73 o 
   2   2   6       61.89       62.52      7.61 o 
   3   2   6      148.98      140.53      8.20 o 
  -3   3   6      133.76      136.90      9.44 o 
  -2   3   6       19.11       22.18      5.75 o 
  -1   3   6      159.14      157.25      7.89 o 
   0   3   6        1.21       -1.76      2.95 o 
   1   3   6      207.26      201.93      6.71 o 
   2   3   6      247.93      247.34      8.57 o 
   3   3   6      130.22      127.58      9.90 o 
  -3   4   6       42.70       34.45      8.75 o 
  -2   4   6      104.07      101.63     12.86 o 
  -1   4   6        0.12       -2.94      3.72 o 
   0   4   6      390.55      381.83     11.34 o 
   1   4   6      113.99      109.32      5.39 o 
   2   4   6      242.47      247.17      8.98 o 
  -2   5   6        0.33       -6.48      7.91 o 
  -1   5   6       63.91       43.93      5.45 o 
   0   5   6       19.67       21.31      4.97 o 
   1   5   6      179.81      178.42      7.66 o 
   2   5   6       24.57       10.10      9.21 o 
  -1   6   6        6.27       10.24      6.04 o 
   0   6   6       63.41       50.68     10.48 o 
   1   6   6       61.89       78.76      9.29 o 
  -1 -11   7      196.46      215.78      9.58 o 
   0 -11   7      144.37      120.14     18.16 o 
   1 -11   7        2.48       -1.92      5.18 o 
  -2 -10   7      180.54      208.61      9.15 o 
  -1 -10   7      258.85      271.98      8.95 o 
   0 -10   7       84.82       73.08     12.33 o 
   1 -10   7      114.89      120.58      7.45 o 
   2 -10   7        0.58        1.48      8.50 o 
  -2  -9   7      392.80      409.39     18.01 o 
  -1  -9   7      595.87      620.85     13.22 o 
   0  -9   7       99.44      100.36     11.78 o 
   1  -9   7        0.51        7.61      3.83 o 
   2  -9   7       54.49       46.70      9.11 o 
  -3  -8   7      281.89      290.15     10.81 o 
  -2  -8   7      517.42      529.31     14.21 o 
  -1  -8   7       13.30       16.98      3.91 o 
   0  -8   7       95.61       86.10      4.13 o 
   1  -8   7       11.98       13.06      3.66 o 
   2  -8   7        2.52        0.63      4.84 o 
   3  -8   7       93.55       80.29      9.07 o 
  -3  -7   7      166.75      173.27      8.17 o 
  -2  -7   7       97.84       98.08      6.08 o 
  -1  -7   7      628.86      617.70     12.33 o 
   0  -7   7       70.14       67.64      3.42 o 
   1  -7   7        4.97        3.29      2.79 o 
   2  -7   7      163.90      159.38      5.43 o 
   3  -7   7       65.85       68.83     10.10 o 
  -4  -6   7       80.61       80.14      6.14 o 
  -3  -6   7      316.68      295.47     15.33 o 
  -2  -6   7      980.57      959.38     29.01 o 
  -1  -6   7      351.79      329.73      8.00 o 
   0  -6   7       48.87       53.77      4.33 o 
   1  -6   7      251.26      241.39      6.14 o 
   2  -6   7      169.58      169.37      6.66 o 
   3  -6   7       81.43       98.38      6.98 o 
  -4  -5   7      172.88      168.61      8.77 o 
  -3  -5   7      516.15      517.39     13.11 o 
  -2  -5   7      247.08      233.98      8.02 o 
  -1  -5   7       52.51       54.68      3.57 o 
   0  -5   7      188.29      192.74      6.91 o 
   1  -5   7      198.17      198.07      6.46 o 
   2  -5   7      189.26      188.99     11.01 o 
   3  -5   7      106.56      135.08     12.51 o 
   4  -5   7       39.62       49.84      6.65 o 
  -4  -4   7      106.64      111.90      6.41 o 
  -3  -4   7      123.53      118.67      6.07 o 
  -2  -4   7      177.03      179.20      7.02 o 
  -1  -4   7       39.45       38.85      3.04 o 
   0  -4   7       90.28       87.05      8.70 o 
   1  -4   7      159.18      151.54      4.48 o 
   2  -4   7      290.85      301.98      8.73 o 
   3  -4   7       92.64      120.21      7.46 o 
   4  -4   7       29.38       21.90      7.17 o 
  -4  -3   7      124.72      116.97      5.95 o 
  -3  -3   7      524.43      481.13     15.31 o 
  -2  -3   7      336.71      319.66      9.11 o 
  -1  -3   7        7.07        3.96      2.08 o 
   0  -3   7       20.55       24.34      3.03 o 
   1  -3   7      408.72      382.54      7.95 o 
   2  -3   7      298.72      305.54      7.92 o 
   3  -3   7      186.38      204.72      9.21 o 
   4  -3   7        4.41        7.53      5.92 o 
  -4  -2   7      272.96      251.78     21.82 o 
  -3  -2   7      120.39      137.33     18.83 o 
  -2  -2   7        9.37       15.07      2.95 o 
  -1  -2   7       13.94        5.20      3.10 o 
   0  -2   7      421.64      429.81      9.19 o 
   1  -2   7      745.82      739.03     12.52 o 
   2  -2   7      368.68      376.92      9.27 o 
   3  -2   7       67.84       74.57     11.10 o 
   4  -2   7        5.59       12.06      5.98 o 
  -4  -1   7       35.55       40.25      6.74 o 
  -3  -1   7       24.58       29.07      4.87 o 
  -2  -1   7        0.20       -3.65      3.65 o 
  -1  -1   7       54.11       58.80      2.69 o 
   0  -1   7      604.02      610.47     11.63 o 
   1  -1   7      390.30      365.20      7.12 o 
   2  -1   7      382.68      377.73      9.27 o 
   3  -1   7       16.15       20.06      5.25 o 
   4  -1   7        0.55       -1.84      5.80 o 
  -4   0   7       40.78       55.13      6.70 o 
  -3   0   7       49.22       44.38     11.27 o 
  -2   0   7      142.53      136.02      8.44 o 
  -1   0   7      423.12      432.36     10.59 o 
   0   0   7      242.89      233.75      6.79 o 
   1   0   7      605.58      606.43      9.80 o 
   2   0   7       17.17       20.01      3.55 o 
   3   0   7       44.27       44.53      6.16 o 
  -4   1   7       60.70       76.04      8.65 o 
  -3   1   7      107.40      117.12      8.39 o 
  -2   1   7      359.20      380.10     14.25 o 
  -1   1   7       37.61       41.75      3.92 o 
   0   1   7      529.95      545.04     19.97 o 
   1   1   7      184.94      187.77      5.20 o 
   2   1   7      265.70      242.62      8.37 o 
   3   1   7       16.68       25.87      5.96 o 
  -3   2   7       16.18       12.68      6.24 o 
  -2   2   7        2.58       -0.01      5.45 o 
  -1   2   7      347.60      350.57      8.74 o 
   0   2   7      482.33      488.26     10.81 o 
   1   2   7      218.79      223.25      6.44 o 
   2   2   7       33.37       26.37     10.30 o 
   3   2   7        9.03       10.19      6.53 o 
  -3   3   7       10.14       -3.06      7.35 o 
  -2   3   7      112.03       97.32      8.95 o 
  -1   3   7      117.18      132.13      7.04 o 
   0   3   7       91.92       97.33      5.37 o 
   1   3   7      132.17      128.59      5.70 o 
   2   3   7       70.54       65.51      5.80 o 
  -2   4   7        2.12       -3.70      7.99 o 
  -1   4   7      172.87      164.04     10.10 o 
   0   4   7      219.33      215.28     10.55 o 
   1   4   7       59.48       63.09      8.12 o 
   2   4   7        7.53        7.35      4.94 o 
  -2   5   7       82.41       70.35     12.76 o 
  -1   5   7      128.34      126.44      8.66 o 
   0   5   7       35.03       39.50      6.80 o 
   1   5   7       46.28       38.66      9.34 o 
   0 -11   8       21.68       30.98      8.65 o 
  -2 -10   8       74.42       72.17     14.16 o 
  -1 -10   8        4.86        7.56      4.79 o 
   0 -10   8       35.48       29.75      8.34 o 
   1 -10   8       43.16       55.20      8.60 o 
   2 -10   8       38.69       28.86      9.49 o 
  -2  -9   8       67.81       73.89      7.18 o 
  -1  -9   8        0.35       -2.57      3.63 o 
   0  -9   8       68.94       60.79      5.63 o 
   1  -9   8      162.49      174.37      7.58 o 
   2  -9   8       77.17       85.83     10.70 o 
  -3  -8   8      130.44      139.05      8.24 o 
  -2  -8   8        3.48        0.98      5.56 o 
  -1  -8   8      158.29      160.92      7.07 o 
   0  -8   8       69.36       68.25      5.50 o 
   1  -8   8      260.07      263.71      8.56 o 
   2  -8   8      122.54      125.85      7.85 o 
   3  -8   8       61.35       63.69     11.18 o 
  -3  -7   8       35.77       53.36      5.90 o 
  -2  -7   8       32.34       33.81      6.26 o 
  -1  -7   8        1.69        3.44      3.15 o 
   0  -7   8      642.25      649.67     15.30 o 
   1  -7   8      301.72      281.09      7.71 o 
   2  -7   8      142.53      137.37      7.28 o 
   3  -7   8        6.67        4.08      6.46 o 
  -3  -6   8       23.08       19.11      4.94 o 
  -2  -6   8        0.87        3.01      3.78 o 
  -1  -6   8      223.33      227.27      8.72 o 
   0  -6   8      328.70      326.21      9.77 o 
   1  -6   8      253.89      239.76      6.35 o 
   2  -6   8      127.42      122.31      5.72 o 
   3  -6   8        2.78        5.94      5.12 o 
  -4  -5   8       44.84       44.87      5.43 o 
  -3  -5   8        0.43       -0.34      3.98 o 
  -2  -5   8       13.67        9.03      3.79 o 
  -1  -5   8      641.31      615.27     12.03 o 
   0  -5   8      727.40      695.41     16.85 o 
   1  -5   8      265.94      257.58      6.43 o 
   2  -5   8       73.07       66.56      4.51 o 
   3  -5   8        0.64        7.56      5.02 o 
  -4  -4   8       17.06       14.98      4.58 o 
  -3  -4   8       16.05       12.90      5.11 o 
  -2  -4   8      648.82      596.82     18.59 o 
  -1  -4   8      576.72      573.01     13.42 o 
   0  -4   8      187.89      164.29      6.93 o 
   1  -4   8      639.76      622.87     10.95 o 
   2  -4   8       70.75       71.78      4.09 o 
   3  -4   8       40.51       35.44      5.96 o 
  -4  -3   8        1.07        2.22      5.03 o 
  -3  -3   8       67.39       60.85      5.18 o 
  -2  -3   8       65.87       68.43      4.94 o 
  -1  -3   8      360.34      352.40     15.23 o 
   0  -3   8      935.59      901.79     19.05 o 
   1  -3   8      114.15      105.94      9.88 o 
   2  -3   8        0.56        4.95      2.84 o 
   3  -3   8       28.20       28.71      5.74 o 
  -4  -2   8        2.77        1.91      5.97 o 
  -3  -2   8        7.70       14.71      5.82 o 
  -2  -2   8      525.68      501.70     14.12 o 
  -1  -2   8      232.14      248.43      7.10 o 
   0  -2   8      265.48      241.52      7.18 o 
   1  -2   8      115.18      100.04      4.27 o 
   2  -2   8       63.14       63.98      4.88 o 
   3  -2   8        6.06       11.55      5.41 o 
  -4  -1   8        4.68        5.44      7.37 o 
  -3  -1   8      104.23       90.47     10.37 o 
  -2  -1   8       75.59       78.27      8.76 o 
  -1  -1   8      638.51      598.68     19.74 o 
   0  -1   8      759.09      763.92     16.03 o 
   1  -1   8      113.30      111.66      4.51 o 
   2  -1   8        5.33        5.45      3.72 o 
   3  -1   8       27.25       20.30      6.69 o 
  -3   0   8      135.60      131.74      9.67 o 
  -2   0   8      304.18      313.32     40.37 o 
  -1   0   8      637.03      639.81     12.61 o 
   0   0   8       39.73       44.64      3.75 o 
   1   0   8        0.52       -0.39      2.46 o 
   2   0   8       22.45       28.01      4.48 o 
   3   0   8       34.78       34.92      7.22 o 
  -3   1   8       29.38       41.47      8.65 o 
  -2   1   8      210.04      228.55     12.05 o 
  -1   1   8      116.36      116.94      5.39 o 
   0   1   8        7.41       11.78      3.59 o 
   1   1   8        6.39        5.49      2.92 o 
   2   1   8        7.36        9.14      6.72 o 
   3   1   8        6.30       15.63      6.91 o 
  -3   2   8       54.94       38.63      9.21 o 
  -2   2   8      175.61      180.24     11.37 o 
  -1   2   8       35.42       47.48      5.22 o 
   0   2   8      154.20      163.07     14.14 o 
   1   2   8       13.21        6.69      3.95 o 
   2   2   8       41.26       40.41      5.88 o 
  -2   3   8       77.12       80.28     11.56 o 
  -1   3   8      122.65      126.99      7.40 o 
   0   3   8       14.22       12.76      4.88 o 
   1   3   8      104.91      107.22     18.50 o 
   2   3   8       14.66       16.46      5.39 o 
  -1   4   8        3.99       11.55      9.07 o 
   0   4   8       12.07        3.68      6.34 o 
   1   4   8        1.51       -7.53      7.53 o 
  -1 -10   9      204.52      216.15      9.42 o 
   0 -10   9      322.76      328.34     17.58 o 
   1 -10   9       45.50       45.32      8.22 o 
  -2  -9   9      185.99      188.17     10.99 o 
  -1  -9   9      351.98      372.16     11.71 o 
   0  -9   9       13.09        8.97      4.69 o 
   1  -9   9       69.52       70.34      8.83 o 
   2  -9   9        0.09       -1.04      4.31 o 
  -2  -8   9      120.17      135.46      7.90 o 
  -1  -8   9       62.68       70.25      5.12 o 
   0  -8   9      328.50      364.91     11.52 o 
   1  -8   9       61.54       66.97      4.61 o 
   2  -8   9       17.56       14.27      5.17 o 
  -3  -7   9       58.74       45.95      6.68 o 
  -2  -7   9      232.80      233.95      9.61 o 
  -1  -7   9      640.67      650.42     13.50 o 
   0  -7   9      268.01      258.40      9.38 o 
   1  -7   9       66.51       62.86      6.20 o 
   2  -7   9       28.95       20.71      4.48 o 
   3  -7   9       15.89       17.90      6.68 o 
  -3  -6   9      162.39      164.23      8.24 o 
  -2  -6   9      484.79      513.72     13.91 o 
  -1  -6   9      251.47      259.80      7.80 o 
   0  -6   9       92.15       75.81      5.51 o 
   1  -6   9        7.17        9.57      3.02 o 
   2  -6   9       14.11        7.95      4.06 o 
   3  -6   9       19.93        8.42      6.29 o 
  -3  -5   9      115.72      124.98      8.53 o 
  -2  -5   9      124.82      138.23      9.34 o 
  -1  -5   9      209.93      210.73      8.40 o 
   0  -5   9       88.56       87.22      5.71 o 
   1  -5   9        3.05        1.95      2.71 o 
   2  -5   9       13.59       12.63      3.61 o 
   3  -5   9       38.72       49.45     12.34 o 
  -3  -4   9      138.61      152.46     10.06 o 
  -2  -4   9      553.46      543.84     20.29 o 
  -1  -4   9      346.53      308.05      9.73 o 
   0  -4   9        7.62        4.87      3.94 o 
   1  -4   9        1.00       -0.47      2.65 o 
   2  -4   9       54.07       53.05      6.31 o 
   3  -4   9       38.04       44.08      7.20 o 
  -3  -3   9      363.01      359.90     15.27 o 
  -2  -3   9      190.57      181.97     10.73 o 
  -1  -3   9       58.31       60.26      4.81 o 
   0  -3   9        7.14        8.69      3.45 o 
   1  -3   9       47.51       47.85      5.29 o 
   2  -3   9      120.37      120.70      6.36 o 
   3  -3   9       60.60       57.59      7.83 o 
  -3  -2   9       75.69       63.81      8.20 o 
  -2  -2   9       64.23       64.22      7.79 o 
  -1  -2   9       11.48       12.49      5.63 o 
   0  -2   9        1.57       -1.80      3.23 o 
   1  -2   9      132.13      148.18      5.22 o 
   2  -2   9       67.14       75.08      5.52 o 
   3  -2   9       85.05       77.05      8.50 o 
  -3  -1   9       64.55       95.31     11.43 o 
  -2  -1   9       82.71       85.23      7.12 o 
  -1  -1   9      223.94      246.83      8.47 o 
   0  -1   9      125.88      137.11      5.50 o 
   1  -1   9       44.70       48.89      3.76 o 
   2  -1   9      157.02      160.89      9.88 o 
   3  -1   9        2.96        7.05     14.20 o 
  -3   0   9      116.39      139.33     12.89 o 
  -2   0   9      180.65      183.34      9.58 o 
  -1   0   9      125.54      111.96      5.60 o 
   0   0   9        2.30       -0.14      3.18 o 
   1   0   9      130.36      133.73     12.27 o 
   2   0   9       41.02       50.41      6.60 o 
  -3   1   9        8.55        3.73      8.70 o 
  -2   1   9        0.25       -6.81     11.83 o 
  -1   1   9        2.66       -3.53      3.53 o 
   0   1   9      111.26      120.34      6.07 o 
   1   1   9      140.66      122.52     11.89 o 
   2   1   9       63.31       58.41      5.84 o 
  -2   2   9        0.96        5.05      9.31 o 
  -1   2   9       48.09       44.18      5.72 o 
   0   2   9       33.25       40.75      5.45 o 
   1   2   9       34.31       28.34      6.58 o 
  -1   3   9        1.40        5.23      6.09 o 
   0   3   9       67.15       63.23      6.75 o 
   0 -10  10        9.78       -2.07      7.71 o 
  -1  -9  10       29.28       19.75      5.37 o 
   0  -9  10       31.99       26.04      6.51 o 
   1  -9  10        1.19       -3.07      5.35 o 
  -2  -8  10       72.75       84.93      8.24 o 
  -1  -8  10        0.95       -2.90      4.33 o 
   0  -8  10       16.34       23.89      5.12 o 
   1  -8  10      128.36      114.12      7.06 o 
   2  -8  10       52.32       54.48      5.17 o 
  -2  -7  10       60.52       51.82     16.29 o 
  -1  -7  10        5.93        0.66      3.89 o 
   0  -7  10       26.46       27.25      5.07 o 
   1  -7  10       75.73       74.51      6.13 o 
   2  -7  10       65.51       73.42      5.22 o 
  -3  -6  10       92.24       89.38      7.79 o 
  -2  -6  10        9.07       10.85      5.35 o 
  -1  -6  10       58.20       61.74      4.93 o 
   0  -6  10      163.03      158.06      8.26 o 
   1  -6  10      192.05      186.76      8.33 o 
   2  -6  10       38.12       47.79      5.38 o 
  -3  -5  10       53.69       64.53      9.62 o 
  -2  -5  10       57.12       50.77      5.82 o 
  -1  -5  10      206.75      201.19     11.85 o 
   0  -5  10      166.35      151.31      7.53 o 
   1  -5  10       35.48       38.24      7.99 o 
   2  -5  10      155.56      166.29     14.58 o 
  -3  -4  10       14.24        5.77      8.09 o 
  -2  -4  10       10.83        4.50      6.02 o 
  -1  -4  10        9.86        7.95      6.11 o 
   0  -4  10      131.77      134.43      7.28 o 
   1  -4  10      255.87      266.19      8.60 o 
   2  -4  10       48.86       51.39      8.99 o 
  -3  -3  10       18.88       23.55      9.26 o 
  -2  -3  10        0.80       -0.95      6.05 o 
  -1  -3  10      228.44      254.29     14.30 o 
   0  -3  10       66.91       66.14      5.18 o 
   1  -3  10       90.39       95.15     19.05 o 
   2  -3  10       36.31       48.04      5.41 o 
  -3  -2  10        0.06       10.74      8.55 o 
  -2  -2  10       34.24       29.96      7.50 o 
  -1  -2  10       23.62       28.87      6.82 o 
   0  -2  10      210.46      228.33      7.95 o 
   1  -2  10      269.73      252.15     12.70 o 
   2  -2  10       47.70       47.10      5.41 o 
  -3  -1  10        7.82       12.81      9.95 o 
  -2  -1  10       78.18       85.54     11.94 o 
  -1  -1  10      127.41      133.16      9.67 o 
   0  -1  10      316.36      336.51      8.85 o 
   1  -1  10       37.09       43.55     12.99 o 
   2  -1  10        3.77        9.75      4.45 o 
  -1   0  10      122.90      141.07      7.17 o 
   0   0  10       72.75       83.17      5.46 o 
   1   0  10        6.07        8.31      5.59 o 
   2   0  10        6.72        7.99      4.87 o 
  -2   1  10       27.10       25.80     10.90 o 
  -1   1  10      107.58      132.53      7.77 o 
   0   1  10       22.32       23.74      4.35 o 
   1   1  10       71.41       70.00     11.13 o 
   0   2  10       74.46       79.95      8.70 o 
   0  -9  11       13.21       20.36      9.03 o 
  -1  -8  11       74.34       77.35      8.15 o 
   0  -8  11      219.15      244.33     19.16 o 
   1  -8  11       95.52       88.40      9.16 o 
  -2  -7  11       72.41       79.77      8.55 o 
  -1  -7  11      225.88      262.89     10.06 o 
   0  -7  11      111.57      113.34      8.31 o 
   1  -7  11       45.26       44.21     11.31 o 
  -2  -6  11       58.99       60.91     11.07 o 
  -1  -6  11       53.52       61.19      6.51 o 
   0  -6  11      109.07      111.01      7.34 o 
   1  -6  11       51.09       53.09      6.18 o 
   2  -6  11        0.59       -2.75      4.50 o 
  -2  -5  11       67.97       84.31     13.04 o 
  -1  -5  11      305.73      310.85     15.30 o 
   0  -5  11      162.87      159.95      7.56 o 
   1  -5  11       10.08        3.69      4.56 o 
   2  -5  11        5.05       10.34      4.89 o 
  -2  -4  11      246.88      311.50     21.23 o 
  -1  -4  11      127.48      130.16     17.61 o 
   0  -4  11       46.57       48.53      5.73 o 
   1  -4  11       14.33        9.72      4.83 o 
   2  -4  11        0.33       -0.28      5.28 o 
  -2  -3  11       65.24       66.58     12.33 o 
  -1  -3  11       57.48       65.23      8.78 o 
   0  -3  11       14.33       12.67      4.55 o 
   1  -3  11       21.25       21.01      6.03 o 
   2  -3  11       17.00        8.58      5.08 o 
  -2  -2  11       51.46       44.50     11.28 o 
  -1  -2  11       56.50       73.39      7.22 o 
   0  -2  11      170.25      156.36      7.26 o 
   1  -2  11       23.65       15.46      7.12 o 
  -2  -1  11      106.29      108.08     22.05 o 
  -1  -1  11      141.69      143.62     14.35 o 
   0  -1  11       22.36        9.74      4.52 o 
   1  -1  11        1.73        4.87     11.19 o 
  -1   0  11        6.70        0.02      4.98 o 
   0   0  11        9.73        8.47      4.42 o 
  -1  -7  12       14.95       14.71      5.63 o 
   0  -7  12       56.40       49.10      7.81 o 
  -1  -6  12       63.25       63.56      8.29 o 
   0  -6  12       31.51       43.43      6.18 o 
   1  -6  12       22.15       17.65      5.51 o 
  -1  -5  12        0.21        8.63      9.95 o 
   0  -5  12        0.67        1.96      5.13 o 
   1  -5  12       24.12       20.79      5.56 o 
  -1  -4  12        8.41        4.16      9.67 o 
   0  -4  12       54.87       55.31      5.96 o 
   1  -4  12        6.88        2.77      6.24 o 
  -1  -3  12        2.15        7.17      6.83 o 
   0  -3  12        1.40       -0.39      4.79 o 
                                                 
